# Supplementary material for: Variation in Prolactin Is Related to Variation in Sexual Behavior and Contact Affiliation
Source: PLoS One. 2015 Mar 23;10(3):e0120650. doi: 10.1371/journal.pone.0120650 (PMC4370565; doi:10.1371/journal.pone.0120650)
Supplement: S1 Dataset — (XLSX) [file pone.0120650.s001.xlsx]

## Sheet: Study 1
Subject	Group	Prl ug/mlCr	Contact Affilaition (s)	Sexual behavior	Proximity Score
Gatsby	Never Mother	1.24	159	7.04	2.52
Savannah	Never Mother	1.7	166	6.38	2.13
Scooter	Never Mother	0.686	22.9	11.3	2.25
Quik	Never Mother	0.448	247	5.3	2.23
Zephyr	Former Mother	0.603	133.8	7.72	1.98
Quince	Former Mother	0.402	17.9	4.14	2.4
Ashley	Former Mother	0.158	69.6	3.57	2.45
Godiva	Former Mother	1.37	76.2	4.39	2.37
Valencia	Current Mother	0.515	36.9	3.14	2.8
Antiphone	Current Mother	0.12	33.4	4	2.72
Phlox	Current Mother	0.12	0.75	0.92	2.84

## Sheet: Study 2
Pair	Female Prolactin	Male prolactin	Contact Affilaition (s)	copulation
Cactus-Dresden	0.456	0.301	190.83	0
Cezanne-Quaker	1.55	0.58	263.92	0.08
Chopin-Alfalfa	0.8527	0.426	278.33	0
Goded-Escher	1.37	0.93	190.09	0.08
Haagen-Echincea	1.82	0.337	215.75	0
Quik-Larkspur	0.391	0.168	131.41	0
Volcano-Tripoli	0.499	0.241	142.55	0
Xena-Monet	0.581	0.21	146.08	0

## Sheet: Combined Females
Subject	Prolactin	Contact Affiliation
Gatsby	1.24	159
Savannah	1.7	166
Scooter	0.686	22.9
Quik	0.448	247
Zephyr	0.603	133.8
Quince	0.402	17.9
Ashley	0.158	69.6
Godiva	1.37	76.2
Valencia	0.515	36.9
Antiphone	0.12	33.4
Phlox	0.12	0.075
Cactus	0.456	190.8
Cezanne	1.55	263.9
Chopin	0.8527	278.3
Godiva	1.37	190.1
Haagen	1.82	215.8
Quik	0.391	131.4
Volcano	0.499	142.6
Xena	0.581	146.1
